# Supplementary material for: Effects of quality-based procedure hospital funding reform in Ontario, Canada: An interrupted time series study
Source: PLoS One. 2020 Aug 19;15(8):e0236480. doi: 10.1371/journal.pone.0236480 (PMC7437861; doi:10.1371/journal.pone.0236480)
Supplement: S1 File — (ZIP) [file pone.0236480.s015.zip]

Archive with 38 entries (38 files):
- Publication Plot-Volume_Co-intervention_Cleaned.R
- __MACOSX/._Publication Plot-Volume_Co-intervention_Cleaned.R
- 01cohort.sas
- __MACOSX/._01cohort.sas
- 02baseline.sas
- __MACOSX/._02baseline.sas
- 03outcome.sas
- __MACOSX/._03outcome.sas
- 04table.sas
- __MACOSX/._04table.sas
- CHF Modeling SeasAdj-2yearcounterfactual-Cleaned.R
- __MACOSX/._CHF Modeling SeasAdj-2yearcounterfactual-Cleaned.R
- HF Modeling Seasadj-2yearcounterfactual-Cleaned.R
- __MACOSX/._HF Modeling Seasadj-2yearcounterfactual-Cleaned.R
- Li_DCP_QBP-ITS_2020Jun12_FINAL.pdf
- __MACOSX/._Li_DCP_QBP-ITS_2020Jun12_FINAL.pdf
- PC Modeling Seasadj-2yearcounterfactual-Cleaned.R
- __MACOSX/._PC Modeling Seasadj-2yearcounterfactual-Cleaned.R
- PNA Modeling Seasadj-2yearcounterfactual-Cleaned.R
- __MACOSX/._PNA Modeling Seasadj-2yearcounterfactual-Cleaned.R
- Publication Plot - HIG_Cleaned.R
- __MACOSX/._Publication Plot - HIG_Cleaned.R
- Publication Plot - IncQuint_Cleaned.R
- __MACOSX/._Publication Plot - IncQuint_Cleaned.R
- Publication Plot-65+_Cleaned.R
- __MACOSX/._Publication Plot-65+_Cleaned.R
- Publication Plot-LOS TOTAL_Cleaned.R
- __MACOSX/._Publication Plot-LOS TOTAL_Cleaned.R
- Publication Plot-LOS_Cleaned.R
- __MACOSX/._Publication Plot-LOS_Cleaned.R
- Publication Plot-LOS_Co-intervention_Cleaned.R
- __MACOSX/._Publication Plot-LOS_Co-intervention_Cleaned.R
- Publication Plot-Return_Cleaned.R
- __MACOSX/._Publication Plot-Return_Cleaned.R
- Publication Plot-Return_Co-intervention_Cleaned.R
- __MACOSX/._Publication Plot-Return_Co-intervention_Cleaned.R
- Publication Plot-Volume_Cleaned.R
- __MACOSX/._Publication Plot-Volume_Cleaned.R
