# Supplementary material for: Effects of quality-based procedure hospital funding reform in Ontario, Canada: An interrupted time series study
Source: PLoS One. 2020 Aug 19;15(8):e0236480. doi: 10.1371/journal.pone.0236480 (PMC7437861; doi:10.1371/journal.pone.0236480)
Supplement: S1 File — (ZIP) [file pone.0236480.s015.zip › 01cohort.sas]

 
========================================================================

� 2020 Institute for Clinical Evaluative Sciences. All rights reserved.

TERMS OF USE:

##Not for distribution.## This code and data is provided to the user solely for its own non-commercial use by 
individuals and/or not-for-profit corporations. User shall not distribute without express written permission 
from the Institute for Clinical Evaluative Sciences.

##Not-for-profit.## This code and data may not be used in connection with profit generating activities.

##No liability.## The Institute for Clinical Evaluative Sciences makes no warranty or representation regarding the fitness, 
quality or reliability of this code and data. 

##No Support.## The Institute for Clinical Evaluative Sciences will not provide any technological, educational or 
informational support in connection with the use of this code and data. 

##Warning.## By receiving this code and data, user accepts these terms, and uses the code and data, solely at its own risk. 

========================================================================;


*** Include ICES macros   before running data analysis;
*** Patient-level dataset libname;
libname data '*** ' ;
libname temp '**** ';
*****get record from CIHI******;


 

**********************************************************************************************
Using ICES dataset DAD, extract patients:
	* with ICD-10-CA most responsible diagnosis of hip fracture (DX10CODE1 in ('S720', 'S721', 'S722'))
	* admission date (admdate) in DAD between April 1, 2012 and Feb 28, 2017
	* inpatient from Institution type AT (acute care treatment hospital) or AP (acute hospital with psychiatric unit)
	* exclude diagnoses that are suspeced, questionable, rule out, possible, etc. (Note: suspected diagnoses are flagged by DXPREF=Q)
	* save output file as "cihi_hip"
    * get episode id "epi"
**********************************************************************************************;


proc sort data=cihi_hip out=epi_nodup(keep=ikn epi) nodupkey;
     by epi;
	 where epi^='';
run;

 
**********************************************************************************************
Using ICES dataset DAD and macro to extract all records in the episode, save output file as "temp.cihi_hip"
**************************************************************************************************;

***flag QBP admission****;

proc sql;
     create table epi_date as
	 select epi, min(admdate) as epi_admdate format date9. , max(ddate) as epi_ddate format date9.,
	        count(*) as total_adm, sum(acutelos) as total_acutelos , sum(los) as total_los_dad
	 from temp.cihi_epihip
	 group by epi
	 order by epi;
quit;

****get first visit in the full episode***;
proc sort data=temp.cihi_epihip;
     by epi epivisit epiflag;
run;

data first_epi;
     set temp.cihi_epihip;
	 by epi epivisit epiflag;
	 if first.epi;
run;

proc sort data=cihi_hip;
     by epi epivisit epiflag;
run;

data cihi_hip;
     merge cihi_hip epi_date;
	 by epi;
run;

*****flag first epi visit in the full episode, in one episode can have two first****;
data cihi_hip;
     merge cihi_hip(in=a) first_epi(keep=epi epivisit epiflag in=b);
	 by epi epivisit epiflag;
	 if a;
	 if facnum in ("0882",	"0699",	"0800",	"0664",	"0763",	"0888",	"0704",
                    "0650",	"0596",	"0826", "0804",	"0931",	"0916",	"0940",	"0928",	"0726",	
                    "0793",	"0640",	"0619",	"0907", "0814",	"0967",	"0968",	"0890",	"0707",	"0965",
                    "0852",	"0661",	"0974",	"0745", "0995",	"0966",	"0905",	"0753",	"0665",	"0970",	"0813",
                    "0858",	"0718",	"0898", "0701", "0674",	"0842",	"0957",	"0777",	"0935",	"0959",	"0606",	"0955",
                    "0947", "0693",	"0950",	"0953", "0736",	"0954",	"0632",	"0930",	"0952",	"0941",	"0960", "0771",	
                    "0933",	"0942",	"0975",	"0951",	"0936",	"0962",	"0958", "0976", "0927", "0906") then qbp_hosp=1;
	  else qbp_hosp=0;
	 first_epi_adm=(b=1);
	 first_qbp_adm= (qbp_hosp=1 and first_epi_adm);
run;

 
*****flag all records whose first admission is belong to QBP****;
proc sort data=cihi_hip out=first_qbp nodupkey;
     by epi;
	 where first_qbp_adm;
run;

data cihi_hip;
     merge cihi_hip first_qbp(keep=epi in=a);
	 by epi;
	 epi_qbp_first=(a=1);
	 label epi_qbp_first='episode whose first admission is QBP';
run;

title check how many two first visits in one epi;
proc sql;
     create table count_first as
	 select epi, sum(first_epi_adm) as total_first_visits, sum(qbp_hosp) as total_qbp_adm
	 from cihi_hip (where=(epi^=''))
	 group by epi;
quit;

data cihi_hip;
     merge  cihi_hip count_first;
	 by epi;
	 fyear = year(admdate) - (month(admdate) <= 3);
	 s7200=(dx10code1 in: ('S7200'))  ; 	 
run;
 
proc freq data=count_first;
     table total_first_visits total_qbp_adm;
run;

****pstlyear file only update to 2016, therefore for admission in 2017, change date to 2016DEC31***;

data cihi_hip;
     set cihi_hip;
	 if admdate>='31DEC2016'd then admdate_tmp='31DEC2016'd;
	 else admdate_tmp=admdate;
	 format admdate_tmp date9. ;
run;

**********************************************************************************************
 Using ICES dataset RPDB, extract patients demographic information:
	* death date and sex 
	* age based on DDATE
	* incquint, rural, prcddablk  based on admdate from previous step
	* save output file as "cihi_hip"
**********************************************************************************************;

proc format;
  value delete
  1  = 'Invalid IKN, date of birth, or SEX'
  2  = 'Ontario residents: province_issuing_hcn=ON or responsibility_for_payment=01'
  3  = 'Non-Ontario resident pr^=35'
  4  = 'Age < 18 or age>=105'
  5  = 'NOT HIG 726 727 766'
  6  = 'If had S7200 in most response diagnosis'
  7  = 'Episode separated by 30 days'
  8  = 'First admimission in episode was to non QBP hospital'  
  9  = 'If first admission in episode did NOT meet above criteria '
  99 = 'Included all hospitaization events for a hip fracture in DAD from 1/04/2010 to 28/02/2017';

  value fyear 
  2012 = '2012/13'
  2013 = '2013/14'
  2014 = '2014/15'
  2015 = '2015/16'
  2016 = '2016/17';
run;

****check cohort before exclusion by year;
proc freq data=cihi_hip;
     table fyear;
run;

proc sort data=cihi_hip;
     by  epi epivisit epiflag;
run;

***one episode keep the first record***;
data cohort1  ;
     set cihi_hip(where=(epi^=''));
	 by  epi epivisit epiflag;
	 if first.epi  ;
run;
      
proc sort data=cohort1;
     by ikn epi_admdate epi_ddate;
run;
 
****episode separated by 30 days****;
data cohort_final;
     retain last_date;
     set cohort1;
     by  ikn epi_admdate epi_ddate;
	 if first.ikn then do; last_date=.;
	                       output;
						   last_date=epi_ddate;
						end;
	  else do; if epi_admdate-last_date>=30 then do; output;
                                                  last_date=epi_ddate;
                                              end;
           end;
	 format last_date date9. ; 
run;

***flag selected episode***;
proc sort data=cihi_hip;
     by epi;
run;

data epi_cohort;
     merge cihi_hip cohort_final(keep=epi in=a)  ;
	 by epi;
	 epi_30=(a=1);	 
run;


 
*****check hospital in the cohort;
proc sort data=epi_cohort;
     by  facnum fyear;
run;
  
proc sort data=inst.aminstinst out=inst_nodup nodupkey;
     by  facnum year inst hosptype;
	 where hosptype^='';
run;

***assign facility type, if one inst is teaching then teaching for facility, rest is community***;
data inst_nodup;
     set inst_nodup;
	 fac_type=hosptype;
	 if hosptype='Teaching' then orders=1; 
     else if hosptype='Community' then  orders=2;
	 else orders=3;
run;

proc sort data=inst_nodup;
     by facnum year orders;
run;

data fac_nodup(rename=(year=fyear));
     set inst_nodup;
	 by facnum year orders;
	 if first.year;
run;

proc sort data=fac_nodup;
     by facnum fyear ;
 run;

data epi_cohort;
     merge epi_cohort(in=a)  fac_nodup (keep=facnum fyear fac_type   );
	 by  facnum fyear;
	 if a;
run;

*****get hosptype***;

proc sort data=epi_cohort;
     by fyear inst;
run;

proc sort data=inst_nodup nodupkey;
     by  year inst;
	 where inst^='';
run;

data epi_cohort;
     merge epi_cohort(in=a) inst_nodup(keep=year inst hosptype rename=(year=fyear));
	 by fyear inst;
	 if a;
run;

****get inst name from instnum*****;
proc sort data=epi_cohort;
     by inst;
run;

proc sort data=inst.instnum out=instlist nodupkey;
     by inst;
run;

data epi_cohort;
     merge epi_cohort(in=a) instlist(keep= inst instname);
	 by inst;
	 if a;
run;

 
****assign main site based on hosp_DB, choose the most popular one;
 
proc sql;
     create table main_site_count as
	 select facnum, main_site, count(*) as total
	 from inst.hosp_db(where=(main_site^=''))
	 group by facnum, main_site
	 order by facnum, total;
quit;

data hosp_db(keep= facnum main_site);
     set main_site_count;
	 by facnum total;
	 if last.facnum;
run;

proc sort data=hosp_db nodupkey;
     by facnum main_site;
run;

proc sort data=epi_cohort;
     by facnum;
run;

data epi_cohort;
     merge epi_cohort(in=a) hosp_db(keep=facnum    main_site);
	 by facnum  ;
	 if a;
	 if main_site='' then main_site=instname;
run;

proc sql;
     select facnum, main_site, count(*) as total
	 from epi_cohort
	 group by facnum, main_site
	 order by facnum, main_site;
quit;

/*factype in hosp_db not complete, had a lot missing*/

data cohort temp.cohort_b4_excl;
     set epi_cohort;	  
     delete = 99;
	 on_dad = (patprov='ON' or resppay='01');
  
  if inst in ('4216', '4773', '4752') and hosptype='' then hosptype='Community';
  if fac_type='Small' then fac_type='Community';
  if valikn ne 'V' or sex not in ('F' 'M') or bdate=.   then delete = 1;
  else if on_dad=0 then delete =2;
  else if substr(prcddablk,1,2) ne '35' then delete = 3;
  else if age < 18 or age>=105 then delete = 4; 
  else if higcode not in ('726', '727', '766')  then delete = 5;
  else if s7200 then delete = 6;  
  else if epi_30=0 then delete =7 ;
  else if epi_qbp_first=0 then delete=8;/**we only request first admission has to be QBP, second record can be NON-QBP hospital as long
  as it meet all exclusion criteria**/
  output temp.cohort_b4_excl;
  if delete=99 then output cohort;
  format fyear fyear.;
run;
 
data cohort;
     set temp.cohort_b4_excl;
	 if delete=99;
run;
 
 
data cohort;
     set cohort;
 
	 keep    ikn  admdate admcat age bdate ddate dischdisp dthdate dx10code1 total_acutelos total_los_dad
     epi epi_admdate epi_ddate epivisit epiflag total_adm total_qbp_adm inst instname main_site qbp_hosp
	 fac_type facnum fyear higcode hosptype riw rural sex incquint prcddablk pstlcode key;
run;


 proc sort data=cohort;
      by epi epivisit epiflag;
 run;

 

 ****get the first qualified record in full episode****;
 data cohort_first;
      set cohort;
	  by epi epivisit epiflag;
      if first.epi;
 run;

 /****if first qualified record in full episode is the second one then exclude all records in episode***/

 data epi_second;
      set cohort_first;
	  if epivisit=2;
 run;

 data cohort;
      merge cohort(in=a) epi_second(keep=epi in=b);
	  by epi;
	  if a and not b;
 run;
 
 data cohort;
      set cohort;
	  id=_n_;
 run;

 ***check in one episode how many qualified QBP admission****;
proc sql ;
     create table count_qbp as
	 select epi, count(*) as total_elig_qbp label "total eligible QBP admission"
	 from cohort
	 group by epi
	 order by epi;
 quit;
 
 title check how many qualified QBP admission;
 proc freq data=count_qbp;
      table total_elig_qbp;
 run;

data cohort;
      merge cohort count_qbp;
	  by epi;
 run;

 ****flag this in temp.cohort_b4_excl*****;
 proc sort data=temp.cohort_b4_excl;
      by epi;
 run;

 data temp.cohort_b4_excl;
      merge temp.cohort_b4_excl epi_second(keep=epi in=b);
	  by epi;
	  if delete=99 and b then delete=9;
 run;

******if facility type missing, then use last year type*****;
proc sort data=cohort;
     by facnum fyear fac_type;
run;
 
data cohort;
     retain fac_type_last;
     set cohort;
	 by facnum fyear fac_type;
	 if first.facnum then fac_type_last=fac_type;
	 else if fac_type^='' then fac_type_last=fac_type;
	 else if fac_type=''  then fac_type=fac_type_last;
run;

proc sort data=cohort;
     by epi epivisit epiflag;
run;

*****************************************************
Using ICES macro to squeeze lengths of variable to the fewest # of bytes needed for cohort dataset
save the final cohort dataset in admission record level at: data.cohort
***************************************************************************;
 
 
*****data for episode, keep the first one in full episode******;
data data.cohort_epi_first;
     set data.cohort;
     by epi epivisit epiflag;
	 if first.epi;
	 length groups $55;
  
	 if total_adm=1 then groups='with 1 eligible QBP admission';
	 else if total_elig_qbp=2 then groups='with 2 eligible QBP admission';
     else if total_elig_qbp > 2 then groups=' with >2 eligible QBP admission';
     else if total_adm=2 and total_elig_qbp=1 then groups='1 eligible QBP admission + 1 other acute care admission';
     else if total_adm>2 and total_elig_qbp=1 then groups='1 eligible QBP admission + 2 or more other admissions';
run;

title admission groups by year;
proc freq data=data.cohort_epi_first;
     table groups*fyear/missing;
run;

title check dischdisp for the first QBP admission for those had 2 eligible QBP admissions;
proc freq data=data.cohort_epi_first;
     table dischdisp*fyear;
	 format dischdisp $dad_dischdisp. ;
	 where groups='with 2 eligible QBP admission';
run;

title check dischdisp for the first QBP admission for those had 1 eligible QBP admission + 1 other acute care admission;
proc freq data=data.cohort_epi_first;
     table dischdisp*fyear;
	 format dischdisp $dad_dischdisp. ;
	 where groups='1 eligible QBP admission + 1 other acute care admission'; 
run;

title check dischdisp for the first QBP admission for those  3 eligible QBP admissions;
proc freq data=data.cohort ;
     table dischdisp*fyear;
	 format dischdisp $dad_dischdisp. ;
	 where total_elig_qbp=3 and epivisit=1;
run;

title check dischdisp for the second QBP admission for those had 3 eligible QBP admissions;
proc freq data=data.cohort;
     table dischdisp*fyear;
	 format dischdisp $dad_dischdisp. ;
	 where total_elig_qbp=3 and epivisit=2;
run;

title exclusion table by year and step;   
proc freq data = temp.cohort_b4_excl;
  format delete delete.  ;
  tables delete*fyear /missing list;
run;

title exclusion table for each step;   
proc freq data = temp.cohort_b4_excl;
  format delete delete.  ;
  tables delete /missing list;
run;
title;

**check exclusion and combine the last 2 exclusion steps**;

data exclusion_combine;
     set temp.cohort_b4_excl;
	 month=put(month(admdate), z2.);
	 year=year(admdate);
	 fyear_month=year||' '||month;
	 if delete=9 then delete=8;
run;

********************************************
using ICES macro to generate exclusion table by year and month for each steps
save output at dataset "excl_table" 
**************************************************;

proc freq data=exclusion_combine;
     table delete*fyear_month;
	 format delete delete.;
run;

 
 
data excl_table;
     set excl_table;
     keep variable value _:;
run;

%macro fac_vol(inputdata=, outdata=);
data exclusion_combine;
     set &inputdata.;
	 month=put(month(admdate), z2.);
	 year=year(admdate);
	 fyear_month=year||' '||month;
	 if delete=9 then delete=8;
run;

 proc sql;
      create table check_fac as
	  select fyear_month,facnum, main_site,  count(*) as volume
	  from exclusion_combine
	  group by fyear_month, facnum, main_site
	  order by  facnum, main_site, Fyear_month;

	  create table total as
	  select fyear_month, count(*) as volume, '0000' as facnum, 'Total' as main_site
	  
	  from exclusion_combine
      group by fyear_month;
quit;

data check_all;
     set check_fac total; run;

proc sort data=check_all;
     by facnum main_site fyear_month;
run;

proc transpose data=check_all out=trans;
     by facnum main_site;
     id fyear_month;
	 var volume;
quit;

data &outdata.;
     set trans(drop=_name_);
	 array var _NUMERIC_;
	 do over var;
	 if var=. then var=0;
	 end;
	 if facnum in ("0882",	"0699",	"0800",	"0664",	"0763",	"0888",	"0704",
                    "0650",	"0596",	"0826", "0804",	"0931",	"0916",	"0940",	"0928",	"0726",	
                    "0793",	"0640",	"0619",	"0907", "0814",	"0967",	"0968",	"0890",	"0707",	"0965",
                    "0852",	"0661",	"0974",	"0745", "0995",	"0966",	"0905",	"0753",	"0665",	"0970",	"0813",
                    "0858",	"0718",	"0898", "0701", "0674",	"0842",	"0957",	"0777",	"0935",	"0959",	"0606",	"0955",
                    "0947", "0693",	"0950",	"0953", "0736",	"0954",	"0632",	"0930",	"0952",	"0941",	"0960", "0771",	
                    "0933",	"0942",	"0975",	"0951",	"0936",	"0962",	"0958", "0976", "0927", "0906") then qbp_facility='Y';
	  else qbp_facility='N';
run;

proc sort data=&outdata. ;
     by qbp_facility facnum  ; run;

 
%mend fac_vol;

%fac_vol(inputdata=temp.cohort_b4_excl, outdata=fac_b4exclusion);
%fac_vol(inputdata=data.cohort, outdata=fac_aft_exclusion);
%fac_vol(inputdata=data.cohort_epi_first, outdata=fac_aft_exclusion_epi);
ods listing close;
ods excel file="hip_excl_tables.xlsx";
 
ods Excel options (Sheet_name="Exclusion Vol by month" embedded_titles="yes" frozen_headers="yes" sheet_interval="none"
                   absolute_column_width="12" );
title1 j=left "Table: Exclusion by month";
 
proc report data=excl_table   nowd;    
     column  variable value _:  ;
	 define  variable / order=data style(column)={tagattr='wraptext:yes' width=1000%};
	 define  value /display 'Exclusion cirteria' style(column)={tagattr='wraptext:yes' width=1000%};
	 define _:    /  style(column)={tagattr='wraptext:yes' width=1000%} ;
run;

title1 j=left "Table: Summary volume before apply any exclusion by facility and month";
title2 j=left "admission record level";

proc report data=fac_b4exclusion   nowd;    
     column  qbp_facility facnum main_site _:  ;
	 define qbp_facility/ display 'QBP facility' style(column)={tagattr='wraptext:yes' width=1000%};
	 define  facnum /display 'Facility number' order=data style(column)={tagattr='wraptext:yes' width=1000%};
	 define  main_site /style(column)={tagattr='wraptext:yes' width=1000%};
	 define _:    /  style(column)={tagattr='wraptext:yes' width=1000%} ;
run;

title1 j=left "Table: Summary volume after apply exclusion by facility and month";
title2 j=left "admission record level";

proc report data=fac_aft_exclusion   nowd;    
      column  qbp_facility facnum main_site _:  ;
	 define qbp_facility/ display 'QBP facility' style(column)={tagattr='wraptext:yes' width=1000%};
	 define  facnum /display 'Facility number' order=data style(column)={tagattr='wraptext:yes' width=1000%};
	 define  main_site /style(column)={tagattr='wraptext:yes' width=1000%};
	 define _:    /  style(column)={tagattr='wraptext:yes' width=1000%} ;
run;

title1 j=left "Table: Summary volume after apply exclusion by facility and month";
title2 j=left "episode level";

proc report data=fac_aft_exclusion_epi   nowd;    
      column  qbp_facility facnum main_site _:  ;
	 define qbp_facility/ display 'QBP facility';
	 define  facnum /display 'Facility number' order=data style(column)={tagattr='wraptext:yes' width=1000%};
	 define  main_site /style(column)={tagattr='wraptext:yes' width=1000%};
	 define _:    /  style(column)={tagattr='wraptext:yes' width=1000%} ;
run;

ods excel close;
ods listing;

 

  

 
