# Supplementary material for: Effects of quality-based procedure hospital funding reform in Ontario, Canada: An interrupted time series study
Source: PLoS One. 2020 Aug 19;15(8):e0236480. doi: 10.1371/journal.pone.0236480 (PMC7437861; doi:10.1371/journal.pone.0236480)
Supplement: S1 File — (ZIP) [file pone.0236480.s015.zip › 02baseline.sas]

/*******************************************************************************
� 2020 Institute for Clinical Evaluative Sciences. All rights reserved.

TERMS OF USE:

##Not for distribution.## This code and data is provided to the user solely for its own non-commercial use by 
individuals and/or not-for-profit corporations. User shall not distribute without express written permission 
from the Institute for Clinical Evaluative Sciences.

##Not-for-profit.## This code and data may not be used in connection with profit generating activities.

##No liability.## The Institute for Clinical Evaluative Sciences makes no warranty or representation regarding the fitness, 
quality or reliability of this code and data. 

##No Support.## The Institute for Clinical Evaluative Sciences will not provide any technological, educational or 
informational support in connection with the use of this code and data. 

##Warning.## By receiving this code and data, user accepts these terms, and uses the code and data, solely at its own risk. 

========================================================================*/


*** Include ICES macros   before running data analysis;
*** Patient-level dataset libname;
libname data '*** ' ;
libname temp '**** ';
options mprint;
proc sort data=data.cohort_epi_first out=cohort(rename=(admdate=indexdate)) ;
     by ikn admdate;
run;

**********************************************************
*get charlson score based on 3 years lookback window
**********************************************************;
**********************************************************************************************
Using ICES dataset DAD, extract patients hospitalization records:
	* admission date (admdate) in DAD  which is 3 years before and including index date
	* inpatient from Institution type AT (acute care treatment hospital) or AP (acute hospital with psychiatric unit)
	* save output file as "cihdata"
**********************************************************************************************;

**********************************************************
Using ICES macro to calculate charlson score based on patients 3 years hospitalization records
    * input file "cihidata"
    * outut file "charl"
***********************************************************************;
 

 data charl;
      merge cohort(keep=id ikn indexdate) charl;
	  by id;
 run;
****count number of ED visits;
**********************************************************************************************
Using ICES dataset NACRS, extract patients ED visit record in 365 days before and including index date
	* exclude scheduled ED visits
	* include patients transfered from NACRS to DAD within 24 hours;
    * include transferred ED visits
    * include ED visit from which a patient left without being seen
	* save output file as "NACRS_1yr"
**********************************************************************************************;

 
 proc sql;
      create table ed_1yr as
      select ikn, indexdate, count(*) as total_ed_visits label 'Number of emergency room visits'
      from nacrs_1yr
      group by ikn, indexdate
      order by ikn, indexdate;
 quit;

 ****count # of hospitalization days in the past year, remove overlap days****;

proc sort data=cihidata  out=hosprecord(keep=ikn admdate indexdate ddate );
     by ikn admdate ddate;
	 where (indexdate-365) <= admdate <= indexdate;
run;

proc sort data=hosprecord(drop=indexdate) nodupkey;
     by ikn admdate ddate;
run;

data hosprecord;
   set hosprecord;
   by ikn admdate ddate;
   retain   nextdate epi  ;
   if first.ikn then do;
      start = admdate;   
      nextdate = ddate;
      epi = 1;
   end;
   else do;
      if admdate < nextdate then do; 
	      /*if admdate ^= nextdate then flag=1;* checking overlap*/
          nextdate = max(ddate, nextdate) ; 
       end;
       else do;
          start = admdate;
          nextdate = ddate;
          epi = epi + 1; 
       end;
   end;

   end = nextdate;
    
   if last.ikn then do;
       end =  max(ddate, nextdate);
   end;
   format   nextdate start end date9.;    
run;

/*checking overlap 
 proc sql;
     create table check as 
	 select a.* from hosprecord a
	 where a.ikn in (select ikn from hosprecord where flag=1 and start=.)
	 order by ikn, admdate, ddate;
 quit;
*/

proc sql;
   create table hosp_clear as
   select  ikn, epi, min(start) as start format date9.,
          max(end) as end format date9.
   from hosprecord
   group by  ikn, epi;

   create table hosp_clear_all as
   select a.ikn, a.indexdate, b.start, b.end
   from cohort a, hosp_clear b
   where a.ikn=b.ikn and (indexdate-365) <= start <= indexdate;
quit;


data hosp_clear_all;
     set hosp_clear_all;
	 end1=min(end, indexdate);
	 start1=max(start, indexdate-365);
	 los=end1-start1+1; /***discharge in same day, count as 1 day**/
	 format start1 end1 date9. ;
run;

proc sql;
     create table hosp_days as
	 select ikn, indexdate, sum(los) as total_hosp_days 
     label "# of hospitalization days in the past year" 
	 from hosp_clear_all
	 group by ikn, indexdate
	 order by ikn, indexdate;
 quit;

data data.baseline;
     merge cohort(keep=ikn epi  indexdate  ) charl(drop=id) ed_1yr hosp_days;
	 by ikn indexdate;
	  
 run;

 
	  
    
