# Supplementary material for: Effects of quality-based procedure hospital funding reform in Ontario, Canada: An interrupted time series study
Source: PLoS One. 2020 Aug 19;15(8):e0236480. doi: 10.1371/journal.pone.0236480 (PMC7437861; doi:10.1371/journal.pone.0236480)
Supplement: S1 File — (ZIP) [file pone.0236480.s015.zip › 03outcome.sas]

/*******************************************************************************
� 2020 Institute for Clinical Evaluative Sciences. All rights reserved.

TERMS OF USE:

##Not for distribution.## This code and data is provided to the user solely for its own non-commercial use by 
individuals and/or not-for-profit corporations. User shall not distribute without express written permission 
from the Institute for Clinical Evaluative Sciences.

##Not-for-profit.## This code and data may not be used in connection with profit generating activities.

##No liability.## The Institute for Clinical Evaluative Sciences makes no warranty or representation regarding the fitness, 
quality or reliability of this code and data. 

##No Support.## The Institute for Clinical Evaluative Sciences will not provide any technological, educational or 
informational support in connection with the use of this code and data. 

##Warning.## By receiving this code and data, user accepts these terms, and uses the code and data, solely at its own risk. 

========================================================================*/


*** Include ICES macros   before running data analysis;
*** Patient-level dataset libname;
libname data '*** ' ;
libname temp '**** ';

data first_cohort;
     set data.cohort_epi_first; 
	 keep ikn  epi_admdate epi_ddate dthdate epi ddate dischdisp ;
	 rename epi=index_epi;
	 where groups='with 1 eligible QBP admission';
run;

 
***exclude dischdisp 01 03 06 07 and death***;

data first_cohort exclude;
     set first_cohort;
	 if dischdisp  in ('01','03','06','07') or .< dthdate <= ddate then output exclude;
	 else output first_cohort;
run;

proc freq data=exclude;
      table dischdisp;
run;

****if dischdisp='01' and can find a record in NRS on same day as epi discharge, include them back for outcome checking***;
 
proc sql;
     create table in_nrs as
	 select a.*
	 from exclude(where=(dischdisp='01')) a, nrs.admission b
	 where a.ikn=b.ikn and epi_ddate = b.admdate  ;
quit;

data first_cohort;
     set first_cohort
	     in_nrs;
run;

**********************************************************************************************
Using ICES dataset DAD, extract patients unplanned hospitalization within 30 days after discharge:
	* admission date (admdate) in DAD that between epi_ddate and epi_ddate+30
	* exclude elective visit admcat^='L'
	* save output file as "temp.readmission"
**********************************************************************************************;

proc freq data=temp.readmission;
     table admcat;
run;

****unplanned readm from NACRS*****;
**********************************************************************************************
Using ICES dataset NACRS, extract patients unplanned ED visit within 30 days after discharge:
	* registration date (regdate) in NACRS ED that between epi_ddate and epi_ddate+30
	* exclude scheduled ED visits
	* include patients transfered from NACRS to DAD within 24 hours;
    * include transferred ED visits
    * include ED visit from which a patient left without being seen
	* save output file as "temp.readm_nacrs"
**********************************************************************************************;

 data all_readm;
      set temp.readmission(keep=ikn index_epi admdate)
	      temp.readm_nacrs(keep=ikn index_epi regdate rename=(regdate=admdate));
 run;

proc sql;
     create table outcome_dad as
	 select index_epi, min(admdate) as readm_dad_date label "date of hospital readmission within 30 days" format date9.
	 from  temp.readmission
	 group by index_epi
     order by index_epi;
 
     create table outcome_nacrs as
	 select index_epi, min(regdate) as readm_ed_date label "date of ED readmission within 30 days" format date9.
	 from  temp.readm_NACRS
	 group by index_epi
     order by index_epi;

     create table outcome_all as
	 select index_epi, min(admdate) as readm_combine_date label "date of either hospital or ED readmission which happend first within 30 days" format date9.
	 from  all_readm
	 group by index_epi
     order by index_epi;
quit;

proc sort data=first_cohort;
     by index_epi;
run;

data data.outcome;
     merge first_cohort(keep=index_epi epi_ddate dthdate)
	       outcome_dad(in=a)
           outcome_nacrs(in=b)
           outcome_all(in=c);
	 by index_epi;
	 days_to_readm_dad =readm_dad_date-epi_ddate;
     days_to_readm_ed =readm_ed_date-epi_ddate;
     days_to_readm_all =readm_combine_date-epi_ddate;
	 death_30=( epi_ddate < dthdate <=(30+epi_ddate));
	 readm_dad_30=(a=1);
	 readm_ed_30=(b=1);
	 readm_all_30=(c=1);
	 composite_30 = (death_30 or readm_all_30);
	 rename index_epi=epi;
	 label readm_dad_30='hospital readmission within 30 days'
           readm_ed_30='ED readmission within 30 days'
           readm_all_30='either hospital or ED readmission within 30 days'
           death_30='all cause mortality within 30 days'
           composite_30='either inpatient/ED readmission or death within 30 days';
run;
      
proc means data=data.outcome min max q1 median q3 ;
     var days_to_readm_dad days_to_readm_ed days_to_readm_all;
run;

 
