# Supplementary material for: Effects of quality-based procedure hospital funding reform in Ontario, Canada: An interrupted time series study
Source: PLoS One. 2020 Aug 19;15(8):e0236480. doi: 10.1371/journal.pone.0236480 (PMC7437861; doi:10.1371/journal.pone.0236480)
Supplement: S1 File — (ZIP) [file pone.0236480.s015.zip › 04table.sas]

/*******************************************************************************
� 2020 Institute for Clinical Evaluative Sciences. All rights reserved.

TERMS OF USE:

##Not for distribution.## This code and data is provided to the user solely for its own non-commercial use by 
individuals and/or not-for-profit corporations. User shall not distribute without express written permission 
from the Institute for Clinical Evaluative Sciences.

##Not-for-profit.## This code and data may not be used in connection with profit generating activities.

##No liability.## The Institute for Clinical Evaluative Sciences makes no warranty or representation regarding the fitness, 
quality or reliability of this code and data. 

##No Support.## The Institute for Clinical Evaluative Sciences will not provide any technological, educational or 
informational support in connection with the use of this code and data. 

##Warning.## By receiving this code and data, user accepts these terms, and uses the code and data, solely at its own risk. 

========================================================================*/


*** Include ICES macros   before running data analysis;
*** Patient-level dataset libname;
libname data '*** ' ;
libname higdata '*****';
***********************************************************;
****table 2 baseline*************;
proc format;
     value agegp low-44  = '<=44'
	              45-64  = '45-64'
				 65-high = ' >=65';

	  value charlgp . = 'Missing'
	                1 = '1'
					2 = '2'
					3 = '3'
					4 = '4'
					5-high ='>=5';

run;

proc sort data=data.cohort_epi_first out=_overall(keep=ikn  age sex incquint epi rural fyear fac_type facnum inst main_site) ;
     by epi;
run;

  


data cohort_baseline;
     merge _overall data.baseline(keep=epi charl total_ed_visits total_hosp_days);
	 by epi;
	 if facnum='0976' and fac_type='' then fac_type='Teaching';
	 if main_site='STEVENSON MEMORIAL HOSPITAL' then fac_type='Small';
	 age_grp=put(age, agegp.);
     charl_grp=put(charl, charlgp.);
run;

 **************************************************************
 using ICES bivariate macro to create table 2 by fisical year
 the variable included in table 2 are:
 age age_grp sex incquint rural charl charl_grp total_ed_visits total_hosp_days fac_type 
**********************************************************************;
 

data table2;
     set table2;
	 keep variable value _2012 _2013 _2014 _2015 _2016 _total;
	 if _total='TOTAL' then delete;
run;

***table3****;
proc sort data=data.cohort_epi_first out=cohort;
     by epi  epi_admdate   ;
run;

data outcome  ;
     merge cohort(keep=epi epi_admdate ddate dischdisp dthdate in=a) data.outcome(in=b drop=dthdate);
	 by epi;
	 if a and b; 
     year=year(epi_admdate);
	 month=month(epi_admdate);
	  
run;

 
proc sql;
     create table table3 as
	 select year, month, count(*) as total_episode, sum(readm_dad_30) as total_readmission_dad,
	 calculated total_readmission_dad*100/ calculated total_episode as readmission_proportion_dad,
     sum(readm_ed_30) as total_readmission_ed,
	 calculated total_readmission_ed*100/ calculated total_episode as readmission_proportion_ed,
     sum(readm_all_30) as total_readmission_all,
	 calculated total_readmission_all*100/ calculated total_episode as readmission_proportion_all,
     sum(death_30) as total_death,
	 calculated total_death*100/ calculated total_episode as readmission_proportion_death,
	 sum(composite_30) as total_readmission_death,
	 calculated total_readmission_death*100/ calculated total_episode as readmission_death_proportion
	 from outcome
	 group by year, month
	 order by year, month;
quit;

*using ICES macro output table3 to  'table3.txt';


***assign year and month based on the first QBP record in the epi***;

data cohort;
     set cohort  ;
	 by epi  ;
	 year=year(epi_admdate);
	 month=month(epi_admdate);
	 epi_los=epi_ddate-epi_admdate;
	 change_acute_los=0;
	 age_over_65=(age>65);
	 incquint1=(incquint=1);
 
	 if total_acutelos > epi_los then do; change_acute_los=1; total_acutelos=epi_los; end; /***due to overlap, if acute los > los then make it as los*/
run;

proc freq data=cohort;
     table change_acute_los;
run;

 
ods output Summary=acute_los_summary;
proc means data=cohort mean median min max q1 q3;
     class year month;
	 var total_acutelos;
run; 

*using ICES macro output acute_los_summary to  'table4a.txt';
 
ods output Summary=epi_los_summary;
proc means data=cohort mean median min max q1 q3;
     class year month;
	 var epi_los;
run; 

*using ICES macro output epi_los_summary to  'table4b.txt';

 proc sql;
     create table table5 as
	 select year, month, count(*) as total_episode, sum(age_over_65) as total_age_over_65 label "total number of age > 65",
	 calculated total_age_over_65*100/ calculated total_episode as over65_proportion
	 from cohort
	 group by year, month
	 order by year, month;
quit;

*using ICES macro output table5 to  'table5.txt';
 

 proc sql;
     create table table6 as
	 select year, month, count(*) as total_episode, sum(incquint1) as total_incquint1 label "total number of income quintile = 1",
	 calculated total_incquint1*100/ calculated total_episode as incquint1_proportion
	 from cohort
	 group by year, month
	 order by year, month;
quit;

*using ICES macro output table6 to  'table6.txt';

proc sql;
     create table table7 as
	 select year, month, groups, count(*) as total_episode 
	 from cohort
	 group by year, month, groups
	 order by year, month, groups;
quit;

proc transpose data=table7 out=trans_table7;
     id groups;
	 by year month;
	 var total_episode;
run;

data trans_table7;
     set trans_table7;
	 drop _name_;
	 array num_var _numeric_;
	 do over num_var;
	 if num_var=. then num_var=0;
	 end;
run;

*using ICES macro output trans_table7 to  'table7.txt';

proc sort data=data.cohort_epi_first out=cohort;
     by epi  epi_admdate   ;
run;


data cohort;
     set cohort  ;
	 by epi  ;
	 year=year(epi_admdate);
	 month=month(epi_admdate);
	  
	 keep ikn year month admdate key epi;
	 /***due to overlap, if acute los > los then make it as los*/
run;

data higall;
     set higdata.dad12_hbam_enc_20170808(keep= key hig_weight)
	     higdata.dad13_hbam_enc_20170808(keep= key hig_weight)
		 higdata.dad14_hbam_enc_20170808(keep= key hig_weight)
		 higdata.dad15_hbam_enc_20170808(keep= key hig_weight)
		 higdata.dad16_hbam_enc_20170901(keep= key hig_weight);
run;

proc sql;
     create table data.cohort_hig as
	 select a.* , b.hig_weight
	 from cohort a, higall b
	 where a.key=b.key
     order by year, month;
quit;

data check_missing;
     set data.cohort_hig;
	 if hig_weight=.;
run;

ods output Summary=hig_wt;
proc means data=data.cohort_hig mean median min max q1 q3;
     class year month;
	 var hig_weight;
run; 


 
********output results to excel file*********;
ods listing close;
ods excel filetables.xlsx";

*** Insert primary outcome tab into Excel workbook;
ods excel options (sheet_interval="table") ;
ods Excel options (Sheet_name="Table 2 Baseline" embedded_titles="yes" frozen_headers="yes" sheet_interval="none"
                   absolute_column_width="35, 15, 12, 12, 12, 12, 12, 12" );
title1 j=left "Table2: Baseline Characteristics";
 
proc report data=table2   nowd;    
     column  variable value _total _2012 _2013 _2014 _2015 _2016   ;
	 define  variable /display order=data style(column)={tagattr='wraptext:yes' width=1000%};
	 define  value /style(column)={tagattr='wraptext:yes' width=1000%};
	 define _total    /display 'Entire cohort' style(column)={tagattr='wraptext:yes' width=1000%} ;
	 define _2012        /display '2012' style(column)={tagattr='wraptext:yes' width=1000%};
	 define _2013        /display '2013' style(column)={tagattr='wraptext:yes' width=1000%};
	 define _2014        /display '2014' style(column)={tagattr='wraptext:yes' width=1000%};
	 define _2015        /display '2015' style(column)={tagattr='wraptext:yes' width=1000%};
	 define _2016        /display '2016' style(column)={tagattr='wraptext:yes' width=1000%};      
run;

 
/* Create a dummy worksheet using the DATA _NULL_ step */
%macro insert_tab(sheet=, title=, dataset=);

ods excel options(sheet_interval="output");

ods exclude all;
data _null_;
   declare odsout obj();
run;
ods select all;

ods Excel options (Sheet_name="&sheet." embedded_titles="yes" frozen_headers="yes" sheet_interval="none" );
title1 j=left "&title.";
proc print data=&dataset. noobs;
run;
%mend insert_tab;

%insert_tab(sheet=Table3 Return to Hospital, 
            title=Table3: Proportion of hospitalization events that had a hospital readmission within 30 days, 
            dataset=table3);
 
%insert_tab(sheet=Table4a Median LOS acute, 
            title=Table4a: Median length of stay for acute hospitalization , 
            dataset=acute_los_summary );
 
%insert_tab(sheet=Table4b Median LOS episode, 
            title= Table4b: Median length of stay for entire episode, 
            dataset=epi_los_summary );
 

%insert_tab(sheet=Table5 65+, 
            title=Table5: Proportion of hospitalization events with patients over 65 , 
            dataset=table5 );

%insert_tab(sheet=Table6 lowest income quintile, 
            title=Table 6: Proportion of hospitalization events with patients in lowest income quintile , 
            dataset=table6 );

%insert_tab(sheet=Table7 Volume, 
            title=Table7: Volume , 
            dataset=trans_table7 );

%insert_tab(sheet=Table8 HIGWEIGHT, 
            title=Table8: HIGS weight , 
            dataset=hig_wt(rename=(Nobs=total_episode)));

ods excel close;
