# Supplementary material for: Effects of quality-based procedure hospital funding reform in Ontario, Canada: An interrupted time series study
Source: PLoS One. 2020 Aug 19;15(8):e0236480. doi: 10.1371/journal.pone.0236480 (PMC7437861; doi:10.1371/journal.pone.0236480)
Supplement: S1 File — (ZIP) [file pone.0236480.s015.zip › PNA Modeling Seasadj-2yearcounterfactual-Cleaned.R]

library(nlme)
library(tidyverse)
library(forecast)
library(stargazer)

# title: "PNA Modeling"
# author: "Alvin Li"
# Special acknowledgement to Michael Law's ITS Course: https://www.edx.org/course/policy-analysis-using-interrupted-time-series

setwd("~directory")
data <- read_csv("data.csv", col_names=TRUE)
glimpse(data)

pdf(file='filename.pdf')

CI<-data.frame()


# Percent readmitted ED/DAD or death -----------------------------------
data <- read_csv("data.csv", col_names=TRUE)
outcome<-data$`Percent readmitted ED/DAD or death`
outcome<-ts(outcome, frequency=12)
outcome<-seasadj(decompose(outcome))
outcome<-data.frame(outcome=as.matrix(outcome), date=time(outcome))
ylab_outcome<-"Percent readmitted ED/DAD or death"
range(outcome)
Month<-"Month"
data<-cbind(outcome, data)

##Intial Plot
plot(data$Time,data$outcome,
     ylim=c(0,40),
     ylab=ylab_outcome,
     xlab="Months",
     pch=20,
     col="pink",
     xaxt="n")
lines(data$Time,data$outcome,
      col="red",
      pch=20)
axis(1, at=1:59, labels=data$Time)
abline(v=24.5,lty=2)

#Phase in Period
include <- c(1:24,28:59)
data_pi <- data[include,]
data_pi$Trend[25:56] <- data_pi$Trend[25:56] - 3


##Modeling of outcomes
model_ols <- lm(outcome ~ Time + Level + Trend, data=data_pi)
summary(model_ols)

##Assessing Autocorrelation
"Percent readmitted ED/DAD or death model dwt" <-dwt(model_ols,max.lag=12,alternative="two.sided")
dwt(model_ols,max.lag=12,alternative="two.sided")
par(mfrow=c(1,2))
acf(residuals(model_ols))
acf(residuals(model_ols),type='partial')
par(mfrow=c(1,1))
auto.arima(data_pi$outcome, stationary=TRUE, stepwise=FALSE, max.p=12, max.q=12, approximation=FALSE)
##arima=5,0,0
##AR Modeling
model <- gls(outcome ~ Time + Level + Trend,
             data=data_pi,
             correlation=corARMA(p=5,form=~Time),
             method="ML")
summary(model)

"Percent readmitted ED/DAD or death model"<-model


##Plot results
plot(data$Time,data$outcome,
     ylim=c(0,40),
     ylab=ylab_outcome,
     xlab="Months",
     pch=20,
     col="pink",
     xaxt="n")

axis(1, at=1:59, labels=data$Time)
abline(v=24.5,lty=2)

# First Line Segment
lines(data$Time[1:24], fitted(model)[1:24], col="red",lwd=2)

# Second Line Segment
lines(data$Time[28:59], fitted(model)[25:56], col="red",lwd=2)

# Counterfactual
segments(28, model$coef[1]+model$coef[2]*28,
         59, model$coef[1]+model$coef[2]*59,
         lty=2, lwd=2, col='red')

# Phase-in period
rect(24.5,-500,27.5,5000 , border = NA, col= '#00000011')

pred <- fitted(model)[49]
pred
cfac<-model$coef[1]+model$coef[2]*49
cfac
diff<-pred - cfac

vcov<-vcov(model)
se<-vcov["Level","Level"]+22^2*vcov["Trend","Trend"]+2*22*vcov["Level","Trend"]
UL<-diff+1.96*sqrt(se)
LL<-diff-1.96*sqrt(se)
confidence_intervals<-cbind (ylab_outcome, diff, UL, LL)
CI<-data.frame(rbind(CI, confidence_intervals))

# Mean Acute LOS -----------------------------------
data <- read_csv("data.csv", col_names=TRUE)
outcome<-data$`Mean Acute LOS`
outcome<-ts(outcome, frequency=12)
outcome<-seasadj(decompose(outcome))
outcome<-data.frame(outcome=as.matrix(outcome), date=time(outcome))
ylab_outcome<-"Mean Acute LOS"
range(outcome)
Month<-"Month"
data<-cbind(data, outcome)

##Intial Plot
plot(data$Time,data$outcome,
     ylim=c(0,10),
     ylab=ylab_outcome,
     xlab="Months",
     pch=20,
     col="pink",
     xaxt="n")
lines(data$Time,data$outcome,
      col="red",
      pch=20)
axis(1, at=1:59, labels=data$Time)
abline(v=24.5,lty=2)

#Phase in Period
include <- c(1:24,28:59)
data_pi <- data[include,]
data_pi$Trend[25:56] <- data_pi$Trend[25:56] - 3


##Modeling of outcomes
model_ols <- lm(outcome ~ Time + Level + Trend, data=data_pi)
summary(model_ols)

##Assessing Autocorrelation
"Mean Acute LOS dwt" <- dwt(model_ols,max.lag=12,alternative="two.sided")
dwt(model_ols,max.lag=12,alternative="two.sided")
par(mfrow=c(1,2))
acf(residuals(model_ols))
acf(residuals(model_ols),type='partial')
par(mfrow=c(1,1))
auto.arima(data_pi$outcome, stationary=TRUE, stepwise=FALSE, max.p=12, max.q=12, approximation=FALSE)
#arima 1,0,1

##AR Modeling
model <- gls(outcome ~ Time + Level + Trend,
             data=data_pi,
             correlation=corARMA(p=1,q=1, form=~Time),
             method="ML")
summary(model)
"Mean Acute LOS model"<-model


##Plot results
plot(data$Time,data$outcome,
     ylim=c(0,10),
     ylab=ylab_outcome,
     xlab="Months",
     pch=20,
     col="pink",
     xaxt="n")

# Add x axis with dates
axis(1, at=1:59, labels=data$Time)
abline(v=24.5,lty=2)

# First Line Segment
lines(data$Time[1:24], fitted(model)[1:24], col="red",lwd=2)

# Second Line Segment
lines(data$Time[28:59], fitted(model)[25:56], col="red",lwd=2)

# Counterfactual
segments(28, model$coef[1]+model$coef[2]*28,
         59, model$coef[1]+model$coef[2]*59,
         lty=2, lwd=2, col='red')

# Phase-in period
rect(24.5,-500,27.5,5000 , border = NA, col= '#00000011')

pred <- fitted(model)[49]
pred
cfac<-model$coef[1]+model$coef[2]*49
cfac
diff<-pred - cfac

vcov<-vcov(model)
se<-vcov["Level","Level"]+22^2*vcov["Trend","Trend"]+2*22*vcov["Level","Trend"]
UL<-diff+1.96*sqrt(se)
LL<-diff-1.96*sqrt(se)
confidence_intervals<-cbind (ylab_outcome, diff, UL, LL)
CI<-data.frame(rbind(CI, confidence_intervals))

# Mean Total LOS -----------------------------------
data <- read_csv("data.csv", col_names=TRUE)
outcome<-data$`Mean Total LOS`
outcome<-ts(outcome, frequency=12)
outcome<-seasadj(decompose(outcome))
outcome<-data.frame(outcome=as.matrix(outcome), date=time(outcome))
ylab_outcome<-"Mean Total LOS"
range(outcome)
Month<-"Month"
data<-cbind(data, outcome)
##Intial Plot
plot(data$Time,data$outcome,
     ylim=c(0,10),
     ylab=ylab_outcome,
     xlab="Months",
     pch=20,
     col="pink",
     xaxt="n")
lines(data$Time,data$outcome,
      col="red",
      pch=20)

axis(1, at=1:59, labels=data$Time)
abline(v=24.5,lty=2)

#Phase in Period
include <- c(1:24,28:59)
data_pi <- data[include,]
data_pi$Trend[25:56] <- data_pi$Trend[25:56] - 3


##Modeling of outcomes
model_ols <- lm(outcome ~ Time + Level + Trend, data=data_pi)
summary(model_ols)

##Assessing Autocorrelation
"Mean Total LOS dwt" <-dwt(model_ols,max.lag=12,alternative="two.sided")
dwt(model_ols,max.lag=12,alternative="two.sided")
par(mfrow=c(1,2))
acf(residuals(model_ols))
acf(residuals(model_ols),type='partial')
par(mfrow=c(1,1))
auto.arima(data_pi$outcome, stationary=TRUE, stepwise=FALSE, max.p=12, max.q=12, approximation=FALSE)


##AR Modeling
model <- gls(outcome ~ Time + Level + Trend,
             data=data_pi,
             correlation=corARMA(p=1,q=1,form=~Time),
             method="ML")
summary(model)

"Mean Total LOS model" <- model


##Plot results
plot(data$Time,data$outcome,
     ylim=c(0,10),
     ylab=ylab_outcome,
     xlab="Months",
     pch=20,
     col="pink",
     xaxt="n")

# Add x axis with dates
axis(1, at=1:59, labels=data$Time)
abline(v=24.5,lty=2)

# First Line Segment
lines(data$Time[1:24], fitted(model)[1:24], col="red",lwd=2)

# Second Line Segment
lines(data$Time[28:59], fitted(model)[25:56], col="red",lwd=2)

# Counterfactual
segments(28, model$coef[1]+model$coef[2]*28,
         59, model$coef[1]+model$coef[2]*59,
         lty=2, lwd=2, col='red')

# Phase-in period
rect(24.5,-500,27.5,5000 , border = NA, col= '#00000011')

pred <- fitted(model)[49]
pred
cfac<-model$coef[1]+model$coef[2]*49
cfac
diff<-pred - cfac

vcov<-vcov(model)
se<-vcov["Level","Level"]+22^2*vcov["Trend","Trend"]+2*22*vcov["Level","Trend"]
UL<-diff+1.96*sqrt(se)
LL<-diff-1.96*sqrt(se)
confidence_intervals<-cbind (ylab_outcome, diff, UL, LL)
CI<-data.frame(rbind(CI, confidence_intervals))

# Percent over 65 -----------------------------------
data <- read_csv("data.csv", col_names=TRUE)
outcome<-data$`Percent over 65`
outcome<-ts(outcome, frequency=12)
outcome<-seasadj(decompose(outcome))
outcome<-data.frame(outcome=as.matrix(outcome), date=time(outcome))
ylab_outcome<-"Percent over 65"
range(outcome)
Month<-"Month"
data<-cbind(data, outcome)

##Intial Plot
plot(data$Time,data$outcome,
     ylim=c(50,100),
     ylab=ylab_outcome,
     xlab="Months",
     pch=20,
     col="pink",
     xaxt="n")
lines(data$Time,data$outcome,
      col="red",
      pch=20)
axis(1, at=1:59, labels=data$Time)
abline(v=24.5,lty=2)

#Phase in Period
include <- c(1:24,28:59)
data_pi <- data[include,]
data_pi$Trend[25:56] <- data_pi$Trend[25:56] - 3


##Modeling of outcomes
model_ols <- lm(outcome ~ Time + Level + Trend, data=data_pi)
summary(model_ols)

##Assessing Autocorrelation
"Percent over 65 dwt" <- dwt(model_ols,max.lag=12,alternative="two.sided")
dwt(model_ols,max.lag=12,alternative="two.sided")
par(mfrow=c(1,2))
acf(residuals(model_ols))
acf(residuals(model_ols),type='partial')
par(mfrow=c(1,1))
auto.arima(data_pi$outcome, stationary=TRUE, stepwise=FALSE, max.p=12, max.q=12, approximation=FALSE)


##AR Modeling
model <- gls(outcome ~ Time + Level + Trend,
             data=data_pi,
             correlation=corARMA(p=1,form=~Time),
             method="ML")
summary(model)
"Percent over 65 model" <- model

##Plot results
plot(data$Time,data$outcome,
     ylim=c(50,100),
     ylab=ylab_outcome,
     xlab="Months",
     pch=20,
     col="pink",
     xaxt="n")

# Add x axis with dates
axis(1, at=1:59, labels=data$Time)
abline(v=24.5,lty=2)

# First Line Segment
lines(data$Time[1:24], fitted(model)[1:24], col="red",lwd=2)

# Second Line Segment
lines(data$Time[28:59], fitted(model)[25:56], col="red",lwd=2)

# Counterfactual
segments(28, model$coef[1]+model$coef[2]*28,
         59, model$coef[1]+model$coef[2]*59,
         lty=2, lwd=2, col='red')

# Phase-in period
rect(24.5,-500,27.5,5000 , border = NA, col= '#00000011')

pred <- fitted(model)[49]
pred
cfac<-model$coef[1]+model$coef[2]*49
cfac
diff<-pred - cfac

vcov<-vcov(model)
se<-vcov["Level","Level"]+22^2*vcov["Trend","Trend"]+2*22*vcov["Level","Trend"]
UL<-diff+1.96*sqrt(se)
LL<-diff-1.96*sqrt(se)
confidence_intervals<-cbind (ylab_outcome, diff, UL, LL)
CI<-data.frame(rbind(CI, confidence_intervals))

# Percent Incquint1 -----------------------------------
data <- read_csv("data.csv", col_names=TRUE)
outcome<-data$`Percent Incquint1`
outcome<-ts(outcome, frequency=12)
outcome<-seasadj(decompose(outcome))
outcome<-data.frame(outcome=as.matrix(outcome), date=time(outcome))
ylab_outcome<-"Percent Incquint1"
range(outcome)
Month<-"Month"
data<-cbind(data, outcome)

##Intial Plot
plot(data$Time,data$outcome,
     ylim=c(10,30),
     ylab=ylab_outcome,
     xlab="Months",
     pch=20,
     col="pink",
     xaxt="n")
lines(data$Time,data$outcome,
      col="red",
      pch=20)
axis(1, at=1:59, labels=data$Time)
abline(v=24.5,lty=2)

#Phase in Period
include <- c(1:24,28:59)
data_pi <- data[include,]
data_pi$Trend[25:56] <- data_pi$Trend[25:56] - 3


##Modeling of outcomes
model_ols <- lm(outcome ~ Time + Level + Trend, data=data_pi)
summary(model_ols)

##Assessing Autocorrelation
"Percent Incquint1 dwt" <- dwt(model_ols,max.lag=12,alternative="two.sided")
dwt(model_ols,max.lag=12,alternative="two.sided")
par(mfrow=c(1,2))
acf(residuals(model_ols))
acf(residuals(model_ols),type='partial')
par(mfrow=c(1,1))
auto.arima(data_pi$outcome, stationary=TRUE, stepwise=FALSE, max.p=12, max.q=12, approximation=FALSE)


##AR Modeling
model <- gls(outcome ~ Time + Level + Trend,
             data=data_pi,
             correlation=NULL,
             method="ML")
summary(model)
"Percent Incquint1 model" <- model


##Plot results
plot(data$Time,data$outcome,
     ylim=c(10,30),
     ylab=ylab_outcome,
     xlab="Months",
     pch=20,
     col="pink",
     xaxt="n")

# Add x axis with dates
axis(1, at=1:59, labels=data$Time)
abline(v=24.5,lty=2)

# First Line Segment
lines(data$Time[1:24], fitted(model)[1:24], col="red",lwd=2)

# Second Line Segment
lines(data$Time[28:59], fitted(model)[25:56], col="red",lwd=2)

# Counterfactual
segments(28, model$coef[1]+model$coef[2]*28,
         59, model$coef[1]+model$coef[2]*59,
         lty=2, lwd=2, col='red')

# Phase-in period
rect(24.5,-500,27.5,5000 , border = NA, col= '#00000011')

pred <- fitted(model)[49]
pred
cfac<-model$coef[1]+model$coef[2]*49
cfac
diff<-pred - cfac

vcov<-vcov(model)
se<-vcov["Level","Level"]+22^2*vcov["Trend","Trend"]+2*22*vcov["Level","Trend"]
UL<-diff+1.96*sqrt(se)
LL<-diff-1.96*sqrt(se)
confidence_intervals<-cbind (ylab_outcome, diff, UL, LL)
CI<-data.frame(rbind(CI, confidence_intervals))

# SUM volumes -----------------------------------
data <- read_csv("data.csv", col_names=TRUE)
outcome<-data$`SUM volumes`
outcome<-ts(outcome, frequency=12)
outcome<-seasadj(decompose(outcome))
outcome<-data.frame(outcome=as.matrix(outcome), date=time(outcome))
ylab_outcome<-"SUM volumes"
sum<-as.integer(data$`SUM volumes`)
outcomeseas<-as.integer(outcome$outcome)
range(outcome)
Month<-"Month"
data<-cbind(data, outcome)


##Intial Plot
plot(data$Time,data$outcome,
     ylim=c(800,1600),
     ylab=ylab_outcome,
     xlab="Months",
     pch=20,
     col="pink",
     xaxt="n")
lines(data$Time,data$outcome,
      col="red",
      pch=20)
axis(1, at=1:59, labels=data$Time)
abline(v=24.5,lty=2)

#Phase in Period
include <- c(1:24,28:59)
data_pi <- data[include,]
data_pi$Trend[25:56] <- data_pi$Trend[25:56] - 3


##Modeling of outcomes
model_ols <- lm(outcome ~ Time + Level + Trend, data=data_pi)
summary(model_ols)

##Assessing Autocorrelation
"SUM volumes dwt" <-dwt(model_ols,max.lag=12,alternative="two.sided")
dwt(model_ols,max.lag=12,alternative="two.sided")
par(mfrow=c(1,2))
acf(residuals(model_ols))
acf(residuals(model_ols),type='partial')
par(mfrow=c(1,1))
auto.arima(data_pi$outcome, stationary=TRUE, stepwise=FALSE, max.p=12, max.q=12, approximation=FALSE)


##AR Modeling
model <- gls(outcome ~ Time + Level + Trend,
             data=data_pi,
             correlation=corARMA(q=1,form=~Time),
             method="ML")
summary(model)
"SUM volumes model" <- model


##Plot results
plot(data$Time,data$outcome,
     ylim=c(800,1600),
     ylab=ylab_outcome,
     xlab="Months",
     pch=20,
     col="pink",
     xaxt="n")

# Add x axis with dates
axis(1, at=1:59, labels=data$Time)
abline(v=24.5,lty=2)

# First Line Segment
lines(data$Time[1:24], fitted(model)[1:24], col="red",lwd=2)

# Second Line Segment
lines(data$Time[28:59], fitted(model)[25:56], col="red",lwd=2)

# Counterfactual
segments(28, model$coef[1]+model$coef[2]*28,
         59, model$coef[1]+model$coef[2]*59,
         lty=2, lwd=2, col='red')

# Phase-in period
rect(24.5,-500,27.5,5000 , border = NA, col= '#00000011')

pred <- fitted(model)[49]
pred
cfac<-model$coef[1]+model$coef[2]*49
cfac
diff<-pred - cfac

vcov<-vcov(model)
se<-vcov["Level","Level"]+22^2*vcov["Trend","Trend"]+2*22*vcov["Level","Trend"]
UL<-diff+1.96*sqrt(se)
LL<-diff-1.96*sqrt(se)
confidence_intervals<-cbind (ylab_outcome, diff, UL, LL)
CI<-data.frame(rbind(CI, confidence_intervals))

# Mean HIG Weight -----------------------------------
data <- read_csv("data.csv", col_names=TRUE)
outcome<-data$`Mean HIG Weight`
outcome<-ts(outcome, frequency=12)
outcome<-seasadj(decompose(outcome))
outcome<-data.frame(outcome=as.matrix(outcome), date=time(outcome))
ylab_outcome<-"Mean HIG Weight"
range(outcome)
Month<-"Month"
data<-cbind(data, outcome)
##Intial Plot
plot(data$Time,data$outcome,
     ylim=c(0,3),
     ylab=ylab_outcome,
     xlab="Months",
     pch=20,
     col="pink",
     xaxt="n")
lines(data$Time,data$outcome,
      col="red",
      pch=20)
axis(1, at=1:59, labels=data$Time)
abline(v=24.5,lty=2)

#Phase in Period
include <- c(1:24,28:59)
data_pi <- data[include,]
data_pi$Trend[25:56] <- data_pi$Trend[25:56] - 3


##Modeling of outcomes
model_ols <- lm(outcome ~ Time + Level + Trend, data=data_pi)
summary(model_ols)

##Assessing Autocorrelation
"MEAN HIG Weight dwt" <- dwt(model_ols,max.lag=12,alternative="two.sided")
dwt(model_ols,max.lag=12,alternative="two.sided")
par(mfrow=c(1,2))
acf(residuals(model_ols))
acf(residuals(model_ols),type='partial')
par(mfrow=c(1,1))
auto.arima(data_pi$outcome, stationary=TRUE, stepwise=FALSE, max.p=12, max.q=12, approximation=FALSE)
##ARIMA=0,0,0

##AR Modeling
model <- gls(outcome ~ Time + Level + Trend,
             data=data_pi,
             correlation=NULL,
             method="ML")
summary(model)
"MEAN HIG Weight model" <- model

##Plot results
plot(data$Time,data$outcome,
     ylim=c(0,3),
     ylab=ylab_outcome,
     xlab="Months",
     pch=20,
     col="pink",
     xaxt="n")

# Add x axis with dates
axis(1, at=1:59, labels=data$Time)
abline(v=24.5,lty=2)

# First Line Segment
lines(data$Time[1:24], fitted(model)[1:24], col="red",lwd=2)

# Second Line Segment
lines(data$Time[28:59], fitted(model)[25:56], col="red",lwd=2)

# Counterfactual
segments(28, model$coef[1]+model$coef[2]*28,
         59, model$coef[1]+model$coef[2]*59,
         lty=2, lwd=2, col='red')

# Phase-in period
rect(24.5,-500,27.5,5000 , border = NA, col= '#00000011')

pred <- fitted(model)[49]
pred
cfac<-model$coef[1]+model$coef[2]*49
cfac
diff<-pred - cfac

vcov<-vcov(model)
se<-vcov["Level","Level"]+22^2*vcov["Trend","Trend"]+2*22*vcov["Level","Trend"]
UL<-diff+1.96*sqrt(se)
LL<-diff-1.96*sqrt(se)
confidence_intervals<-cbind (ylab_outcome, diff, UL, LL)
CI<-data.frame(rbind(CI, confidence_intervals))

# Output -----------------------------------
stargazer(`Percent readmitted ED/DAD or death model`,  `Mean Acute LOS model`, `Mean Total LOS model`, `Percent over 65 model`, `Percent Incquint1 model`, `SUM volumes model`, `MEAN HIG Weight model`, out="filename.html", 
          object.names = FALSE, column.labels   = c("% readmitted ED/DAD or death", "Mean Acute LOS", "Mean Total LOS", "% over 65", "% Incquint1", "SUM volumes", "MEAN HIG Weight"),  
          type="html",column.sep.width = "20pt", style="all", ci=TRUE)

dev.off()
