# Supplementary material for: Effects of quality-based procedure hospital funding reform in Ontario, Canada: An interrupted time series study
Source: PLoS One. 2020 Aug 19;15(8):e0236480. doi: 10.1371/journal.pone.0236480 (PMC7437861; doi:10.1371/journal.pone.0236480)
Supplement: S1 File — (ZIP) [file pone.0236480.s015.zip › Publication Plot-LOS_Cleaned.R]

library(forecast)
library(nlme)

#title: Code for Fig 2: Mean acute length of stay for the episode of care (days). 
##author: "Alvin Li"
# Special acknowledgement to Michael Law's ITS Course: https://www.edx.org/course/policy-analysis-using-interrupted-time-series

plot.new()
jpeg("filename.jpg", width = 1450, height=1200)
setwd("~directory")
par(mfcol=c(2,2),oma=c(0,2,2,0))
# CHF Acute LOS -----------------------------------
data <- read_csv("data.csv", col_names=TRUE)
outcome<-data$`Mean Acute LOS`
outcome<-ts(outcome, frequency=12)
outcome<-seasadj(decompose(outcome))
outcome<-data.frame(outcome=as.matrix(outcome), date=time(outcome))
ylab_outcome<-"Mean (Days)"
range(outcome)
Month<-"Month"
data<-cbind(data, outcome)


#Phase in Period
include <- c(1:36,40:83)
data_pi <- data[include,]
data_pi$Trend[37:80] <- data_pi$Trend[37:80] - 3

#Model
model <- gls(outcome ~ Time + Level + Trend,
             data=data_pi,
             correlation=corARMA(q=1,form=~Time),
             method="ML")
summary(model)

##Plot results
plot(data$Time,data$outcome,
     ylim=c(0,20),
     ylab=ylab_outcome,
     xlab=NA,cex.lab=1.5,
     pch=20,
     col="pink",
     xaxt="n",
     cex=3,
     main="Congestive Heart Failure", cex.main=2)

#plot ticks every month
axis(1, at=c(1:89), labels=FALSE, tick=TRUE)
#plot annually
axis(1:83, at=c(1,13,25,37,49,61,73,85), labels=c("Apr 2010", "Apr 2011", "Apr 2012", "Apr 2013", "Apr 2014", "Apr 2015", "Apr 2016", "Apr 2017"))
abline(v=36.5,lty=2)

# First Line Segment
lines(data$Time[1:36], fitted(model)[1:36], col="red",lwd=2)

# Second Line Segment
lines(data$Time[40:83], fitted(model)[37:80], col="red",lwd=2)

# Counterfactual
segments(40, model$coef[1]+model$coef[2]*40,
         83, model$coef[1]+model$coef[2]*83,
         lty=2, lwd=2, col='red')

# Phase-in period
rect(36.5,-500,39.5,5000 , border = NA, col= '#00000011')
# PNA Acute LOS -----------------------------------
data <- read_csv("data.csv", col_names=TRUE)
outcome<-data$`Mean Acute LOS`
outcome<-ts(outcome, frequency=12)
outcome<-seasadj(decompose(outcome))
outcome<-data.frame(outcome=as.matrix(outcome), date=time(outcome))
ylab_outcome<-"Mean (Days)"
range(outcome)
Month<-"Month"
data<-cbind(data, outcome)

include <- c(1:24,28:59)
data_pi <- data[include,]
data_pi$Trend[25:56] <- data_pi$Trend[25:56] - 3

model <- gls(outcome ~ Time + Level + Trend,
             data=data_pi,
             correlation=corARMA(p=1,q=1,form=~Time),
             method="ML")
summary(model)

plot(data$Time,data$outcome,
     ylim=c(0,20),
     ylab="Mean (Days)",
     xlab="Months",cex.lab=1.5,
     pch=20,
     col="pink",
     xaxt="n",
     cex=3,
     main="Pneumonia", cex.main=2)


#plot ticks every month
axis(1, at=c(1:89), labels=FALSE, tick=TRUE)
#plot annually
axis(1:83, at=c(1,13,25,37,49,61,73,85), labels=c("Apr 2010", "Apr 2011", "Apr 2012", "Apr 2013", "Apr 2014", "Apr 2015", "Apr 2016", "Apr 2017"))
abline(v=24.5,lty=2)

# First Line Segment
lines(data$Time[1:24], fitted(model)[1:24], col="red",lwd=2)

# Second Line Segment
lines(data$Time[28:59], fitted(model)[25:56], col="red",lwd=2)

# Counterfactual
segments(28, model$coef[1]+model$coef[2]*28,
         59, model$coef[1]+model$coef[2]*59,
         lty=2, lwd=2, col='red')

# Phase-in period
rect(24.5,-500,27.5,5000 , border = NA, col= '#00000011')


# HF Acute LOS -----------------------------------
data <- read_csv("data.csv", col_names=TRUE)
outcome<-data$`Mean Acute LOS`
outcome<-ts(outcome, frequency=12)
outcome<-seasadj(decompose(outcome))
outcome<-data.frame(outcome=as.matrix(outcome), date=time(outcome))
data<-cbind(outcome, data)

include <- c(1:24,28:59)
data_pi <- data[include,]
data_pi$Trend[25:56] <- data_pi$Trend[25:56] - 3

model <- gls(outcome ~ Time + Level + Trend,
             data=data_pi,
             correlation=corARMA(p=1,q=1,form=~Time),
             method="ML")

plot(data$Time,data$outcome,
     ylim=c(0,20),
     pch=20,
     col="pink",
     xlab=NA,
     ylab=NA,
     xaxt="n",
     cex=3,
     main="Hip Fracture", cex.main=2)

#plot ticks every month
axis(1, at=c(1:89), labels=FALSE, tick=TRUE)
#plot annually
axis(1:83, at=c(1,13,25,37,49,61,73,85), labels=c("Apr 2010", "Apr 2011", "Apr 2012", "Apr 2013", "Apr 2014", "Apr 2015", "Apr 2016", "Apr 2017"))
abline(v=24.5,lty=2)

# First Line Segment
lines(data$Time[1:24], fitted(model)[1:24], col="red",lwd=2)

# Second Line Segment
lines(data$Time[28:59], fitted(model)[25:56], col="red",lwd=2)

# Counterfactual
segments(28, model$coef[1]+model$coef[2]*28,
         59, model$coef[1]+model$coef[2]*59,
         lty=2, lwd=2, col='red')

# Phase-in period
rect(24.5,-500,27.5,5000 , border = NA, col= '#00000011')
# PC Acute LOS -----------------------------------
data <- read_csv("data.csv", col_names=TRUE)
outcome<-data$`Mean Acute LOS`
outcome<-ts(outcome, frequency=12)
outcome<-seasadj(decompose(outcome))
outcome<-data.frame(outcome=as.matrix(outcome), date=time(outcome))
ylab_outcome<-"Mean (Days)"
range(outcome)
Month<-"Month"
data<-cbind(data, outcome)

include <- c(1:60,64:83)
data_pi <- data[include,]
data_pi$Trend[61:80] <- data_pi$Trend[61:80] - 3

model <- gls(outcome ~ Time + Level + Trend,
             data=data_pi,
             correlation=corARMA(p=1,q=1,form=~Time),
             method="ML")
summary(model)

plot(data$Time,data$outcome,
     ylim=c(0,20),
     ylab=NA,
     xlab="Months",cex.lab=1.5,
     pch=20,
     col="pink",
     xaxt="n",
     cex=3,
     main="Prostate Cancer", cex.main=2)

#plot ticks every month
axis(1, at=c(1:89), labels=FALSE, tick=TRUE)
#plot annually
axis(1:83, at=c(1,13,25,37,49,61,73,85), labels=c("Apr 2010", "Apr 2011", "Apr 2012", "Apr 2013", "Apr 2014", "Apr 2015", "Apr 2016", "Apr 2017"))
abline(v=60.5,lty=2)

# First Line Segment
lines(data$Time[1:60], fitted(model)[1:60], col="red",lwd=2)

# Second Line Segment
lines(data$Time[64:83], fitted(model)[61:80], col="red",lwd=2)

# Counterfactual
segments(64, model$coef[1]+model$coef[2]*64,
         83, model$coef[1]+model$coef[2]*83,
         lty=2, lwd=2, col='red')

# Phase-in period
rect(60.5,-500,63.5,5000 , border = NA, col= '#00000011')


dev.off()
