# Supplementary material for: Effects of quality-based procedure hospital funding reform in Ontario, Canada: An interrupted time series study
Source: PLoS One. 2020 Aug 19;15(8):e0236480. doi: 10.1371/journal.pone.0236480 (PMC7437861; doi:10.1371/journal.pone.0236480)
Supplement: S1 File — (ZIP) [file pone.0236480.s015.zip › Publication Plot-LOS_Co-intervention_Cleaned.R]

library(forecast)
library(nlme)

#title: Code for S6. Fig. Mean acute length of stay for the episode of care (days) with Competing Initiatives. 
##author: "Alvin Li"
# Special acknowledgement to Michael Law's ITS Course: https://www.edx.org/course/policy-analysis-using-interrupted-time-series

plot.new()
jpeg("filename.jpg", width = 1450, height=1200)
setwd("~directory")
par(mfcol=c(2,2),oma=c(0,2,2,0))
# CHF Acute LOS -----------------------------------
data <- read_csv("data.csv", col_names=TRUE)
outcome<-data$`Mean Acute LOS`
outcome<-ts(outcome, frequency=12)
outcome<-seasadj(decompose(outcome))
outcome<-data.frame(outcome=as.matrix(outcome), date=time(outcome))
ylab_outcome<-"Mean (Days)"
range(outcome)
Month<-"Month"
data<-cbind(data, outcome)


#Phase in Period
include <- c(1:36,40:83)
data_pi <- data[include,]
data_pi$Trend[37:80] <- data_pi$Trend[37:80] - 3

#Model
model <- gls(outcome ~ Time + Level + Trend,
             data=data_pi,
             correlation=corARMA(q=1,form=~Time),
             method="ML")
summary(model)

##Plot results
plot(data$Time,data$outcome,
     ylim=c(5,15),
     ylab=ylab_outcome,
     xlab=NA,cex.lab=1.5,
     pch=20,
     cex=2.5,
     col="pink",
     xaxt="n",
     main="Congestive Heart Failure", cex.main=2)

axis(1, at=c(1:89), labels=FALSE, tick=TRUE)
axis(1:83, at=c(1,13,25,37,49,61,73,85), labels=c("Apr 2010", "Apr 2011", "Apr 2012", "Apr 2013", "Apr 2014", "Apr 2015", "Apr 2016", "Apr 2017"))
abline(v=36.5,lty=1, lwd=4, col="black")


##Community Health Link Dec 2012
abline(v=33, lty=5, lwd=4, col="blue")
##HBAM April 2012
abline(v=25, lty=3, lwd=4, col="purple")
legend("topright", legend=c("HBAM (April 2012)"," Community Health Link (Dec 2012)", "QBP Implementation (Apr 2013)"),
       col=c("purple", "blue", "black"), lty=c(3,5,1), lwd=4, cex=1.5)


# First Line Segment
lines(data$Time[1:36], fitted(model)[1:36], col="red",lwd=2)

# Second Line Segment
lines(data$Time[40:83], fitted(model)[37:80], col="red",lwd=2)

# Counterfactual
segments(40, model$coef[1]+model$coef[2]*40,
         83, model$coef[1]+model$coef[2]*83,
         lty=2, lwd=2, col='red')

# Phase-in period
rect(36.5,-500,39.5,5000 , border = NA, col= '#00000011')
# PNA Acute LOS -----------------------------------
data <- read_csv("data.csv", col_names=TRUE)
outcome<-data$`Mean Acute LOS`
outcome<-ts(outcome, frequency=12)
outcome<-seasadj(decompose(outcome))
outcome<-data.frame(outcome=as.matrix(outcome), date=time(outcome))
ylab_outcome<-"Mean (Days)"
range(outcome)
Month<-"Month"
data<-cbind(data, outcome)

include <- c(1:24,28:59)
data_pi <- data[include,]
data_pi$Trend[25:56] <- data_pi$Trend[25:56] - 3

model <- gls(outcome ~ Time + Level + Trend,
             data=data_pi,
             correlation=corARMA(p=1,q=1,form=~Time),
             method="ML")
summary(model)

plot(data$Time,data$outcome,
     ylim=c(2.5,10),
     ylab="Mean (Days)",
     xlab="Months",cex.lab=1.5,
     pch=20,
     cex=2.5,
     col="pink",
     xaxt="n",
     main="Pneumonia", cex.main=2)


axis(1, at=c(1:89), labels=FALSE, tick=TRUE)
axis(1:83, at=c(1,13,25,37,49,61,73,85), labels=c("Apr 2010", "Apr 2011", "Apr 2012", "Apr 2013", "Apr 2014", "Apr 2015", "Apr 2016", "Apr 2017"))
abline(v=24.5,lty=1, lwd=4)
##Community Health Link Dec 2012
abline(v=9, lty=5, lwd=4, col="blue")
legend("topright", legend=c("Community Health Link (Dec 2012)", "QBP Implementation (Apr 2014)"),
       col=c("blue", "black"), lty=c(5,1), lwd=4, cex=1.5)

# First Line Segment
lines(data$Time[1:24], fitted(model)[1:24], col="red",lwd=2)

# Second Line Segment
lines(data$Time[28:59], fitted(model)[25:56], col="red",lwd=2)

# Counterfactual
segments(28, model$coef[1]+model$coef[2]*28,
         59, model$coef[1]+model$coef[2]*59,
         lty=2, lwd=2, col='red')

# Phase-in period
rect(24.5,-500,27.5,5000 , border = NA, col= '#00000011')


# HF Acute LOS -----------------------------------
data <- read_csv("data.csv", col_names=TRUE)
outcome<-data$`Mean Acute LOS`
outcome<-ts(outcome, frequency=12)
outcome<-seasadj(decompose(outcome))
outcome<-data.frame(outcome=as.matrix(outcome), date=time(outcome))
data<-cbind(outcome, data)

include <- c(1:24,28:59)
data_pi <- data[include,]
data_pi$Trend[25:56] <- data_pi$Trend[25:56] - 3

model <- gls(outcome ~ Time + Level + Trend,
             data=data_pi,
             correlation=corARMA(p=1,q=1,form=~Time),
             method="ML")

plot(data$Time,data$outcome,
     ylim=c(5,15),
     pch=20,
     cex=2.5,
     col="pink",
     xlab=NA,
     ylab=NA,
     xaxt="n",
     main="Hip Fracture", cex.main=2)

axis(1, at=c(1:89), labels=FALSE, tick=TRUE)
axis(1:83, at=c(1,13,25,37,49,61,73,85), labels=c("Apr 2010", "Apr 2011", "Apr 2012", "Apr 2013", "Apr 2014", "Apr 2015", "Apr 2016", "Apr 2017"))
abline(v=24.5,lty=1, lwd=4 )
##Community Health Link Dec 2012
abline(v=9, lty=5,lwd=4, col="blue")
legend("topright", legend=c("Community Health Link (Dec 2012)", "QBP Implementation (Apr 2014)"),
       col=c("blue", "black"), lty=c(5,1), lwd=4, cex=1.5)


# First Line Segment
lines(data$Time[1:24], fitted(model)[1:24], col="red",lwd=2)

# Second Line Segment
lines(data$Time[28:59], fitted(model)[25:56], col="red",lwd=2)

# Counterfactual
segments(28, model$coef[1]+model$coef[2]*28,
         59, model$coef[1]+model$coef[2]*59,
         lty=2, lwd=2, col='red')

# Phase-in period
rect(24.5,-500,27.5,5000 , border = NA, col= '#00000011')
# PC Acute LOS -----------------------------------
data <- read_csv("data.csv", col_names=TRUE)
outcome<-data$`Mean Acute LOS`
outcome<-ts(outcome, frequency=12)
outcome<-seasadj(decompose(outcome))
outcome<-data.frame(outcome=as.matrix(outcome), date=time(outcome))
ylab_outcome<-"Mean (Days)"
range(outcome)
Month<-"Month"
data<-cbind(data, outcome)

include <- c(1:60,64:83)
data_pi <- data[include,]
data_pi$Trend[61:80] <- data_pi$Trend[61:80] - 3

model <- gls(outcome ~ Time + Level + Trend,
             data=data_pi,
             correlation=corARMA(p=1,q=1,form=~Time),
             method="ML")
summary(model)

plot(data$Time,data$outcome,
     ylim=c(0,10),
     ylab=NA,
     xlab="Months",cex.lab=1.5,
     pch=20,
     cex=2.5,
     col="pink",
     xaxt="n",
     main="Prostate Cancer", cex.main=2)

axis(1, at=c(1:89), labels=FALSE, tick=TRUE)
axis(1:83, at=c(1,13,25,37,49,61,73,85), labels=c("Apr 2010", "Apr 2011", "Apr 2012", "Apr 2013", "Apr 2014", "Apr 2015", "Apr 2016", "Apr 2017"))
abline(v=60.5,lty=1, lwd=4)
##Community Health Link Dec 2012
abline(v=33, lty=5, lwd=4, col="blue")
##HBAM April 2012
abline(v=25, lty=3, lwd=4, col="purple")
legend("topright", legend=c("HBAM (April 2012)"," Community Health Link (Dec 2012)", "QBP Implementation (Apr 2015)"),
       col=c("purple", "blue", "black"), lty=c(3,5,1), lwd=4, cex=1.5)

# First Line Segment
lines(data$Time[1:60], fitted(model)[1:60], col="red",lwd=2)

# Second Line Segment
lines(data$Time[64:83], fitted(model)[61:80], col="red",lwd=2)

# Counterfactual
segments(64, model$coef[1]+model$coef[2]*64,
         83, model$coef[1]+model$coef[2]*83,
         lty=2, lwd=2, col='red')

# Phase-in period
rect(60.5,-500,63.5,5000 , border = NA, col= '#00000011')


dev.off()
